# Supplementary material for: High magnetic field induced changes of gene expression in arabidopsis
Source: Biomagn Res Technol. 2006 Dec 22;4:7. doi: 10.1186/1477-044X-4-7 (PMC1764872; doi:10.1186/1477-044X-4-7)
Supplement: Additional file 1 — Supplementary Material. Excel Worksheet, and two plots clustered by function, of the 114 genes that were differentially expressed, between treatment in 21 Tesla and zero-field bore controls, to a degree greater than 2.5 fold. Plants were held at 21 Tesla or at zero-field, in the bore of the magnet, for 6.5 hours. (Paul-Ferl-Meisel-Supplementary-Material.xls) [file 1477-044X-4-7-S1.xls]

## Sheet: Gene List 
Gene					general category	Expression
D89631 A. thaliana mRNA for sulfate transporter					transport	2.8
AF005048 A. thaliana transport inhibitor response 1 (TIR1) mRNA .					transport	4
AF083036 / A. thaliana ammonium transporter					transport	3.9
Z71446 /A.thaliana mRNA for CLC-b chloride channel protein.					transport	3.5
AB003591 A. thaliana mRNA for sulfate transporter					transport	3.4
AF087820 A. thaliana auxin transport protein (PIN7)					transport	-2.6
AB027153 A. thaliana ATSRPK1 mRNA for SNF1 related protein kinase - chromatin					transcription factor	3.3
AF022658= A. thaliana putative c2h2 zinc finger transcription factor					transcription factor	23.4
Z95758 A. thaliana AtMYB34 R2R3-MYB transcription factor.					transcription factor	10.7
AF037229 A. thaliana transcription factor (MP) mRNA .					transcription factor	8.4
AF001949 A. thaliana homeobox-leucine zipper protein ATHB-12 (Athb-12)					transcription factor	7
AL035656 GENE=T9A14.90 EF-Hand containing protein-like A. thaliana T9A14 .					transcription factor	5.4
AF062876 A. thaliana putative transcription factor (MYB34)					transcription factor	4
AJ132096 / A. thaliana mRNA for squamosa promoter binding protein-like 12.					transcription factor	3.6
AL049655 aquaporin/MIP-like protein A. thaliana					transcription factor	2.8
Z54136 A.thaliana mRNA for MYB-related protein (1195 bp).					transcription factor	2.5
AF144703 A. thaliana small zinc finger-like protein (TIM13) mRNA .					transcription factor	2.5
Z68157 A.thaliana mRNA for myb-related transcription factor.					transcription factor	-2.8
U81598 A. thaliana RING zinc finger protein (A-RZF) gene					transcription factor	-3.5
AL078467 / putative RING zinc finger protein A. thaliana					transcription factor	-3.5
U09335 A. thaliana clone HAT2 homeobox protein					transcription factor	-3.9
M90394 A. thaliana heomeobox protein (HAT4)					transcription factor	-5
X57544=A.thaliana TOP1 mRNA for topoisomerase I.					topo I	-2.9
AJ250341 A. thaliana mRNA for beta-amylase enzyme (ct-bmy gene).					sugar	5.9
Z97342 putative beta-amylase = A. thaliana					sugar	3
U30250 A. thaliana myo-inositol 1-phosphate synthase isozyme-2					sugar	2.8
AJ250341 / A. thaliana mRNA for beta-amylase enzyme (ct-bmy gene).					sugar	2.8
X75365 A.thaliana SUC1 mRNA for sucrose-proton symporter.					sugar	2.5
X74514 A.thaliana mRNA for beta-fructosidase.					sugar	-2.9
AF026473 A. thaliana calmodulin-related protein (TCH2) gene					stress - touch	-2.5
AL035602 UDP rhamnose--anthocyanidin-3-glucoside A. thaliana					stress - pigment	3.1
AF064064 A. thaliana cultivar flavanone 3-hydroxylase (F3H) gene,					stress - pigment	2.7
L12245 A. thailiana pathogen induced gene					stress - pathogen	15.1
U68561 A. thaliana heat shock transcription factor 21 (AtHSF21)					stress - heatshock	-2.8
M90509 A. thaliana beta-1,3-glucanase					misc	-26.8
Y17053 A. thaliana mRNA for At-hsc70-3 protein.					stress - heat shock	4.1
AJ002551 A. thaliana mRNA for heat shock protein 70.					stress - heat shock	2.6
U68561 A. thaliana heat shock transcription factor 21 (AtHSF21)					stress - heat shock	-2.6
U19536 / A. thaliana dehydrin (Xero 2) gene .					stress - drought	11.9
AL096882 /GENE=F8L21.110 drought-inducible cysteine proteinase RD21A A. thaliana					stress - drought	3.1
AL096882 drought-inducible cysteine proteinase RD21A A. thaliana					stress - drought	2.6
L33678 A. thaliana (strain Columbia) phenylalanine ammonia-lyase (PAL2) gene .					stress - defense	3
X84728=A.thaliana PAL gene.					stress - defense	2.7
M20308 A.thaliana chalcone synthase (CHS) gene					stress - defense	2.5
L22567 A. thaliana cor78 protein mRNA .					stress - cold	10.4
AB004872 A. thaliana DNA for COR47					stress - cold	2.9
X91919 /A.thaliana mRNA for LEA76 type1 protein.					storage	3.5
AB003522 / A. thaliana DNA for larger subunit of Rubisco, beta subunit of CF1					photosynthesis	-3.9
AJ249794 / A. thaliana mRNA for lipoxygenase (lox3 gene).					misc	6.5
Y08903 A.thaliana mRNA for HSC70-G7 protein, partial.					misc	5.9
U96045 A. thaliana APS reductase (PRH) mRNA .					misc	5.4
AF014960 A. thaliana multidrug resistance-associated protein 2 (AtMRP2)					misc	5.3
M98336 A. thaliana ribonuclease (RNS2) mRNA .					misc	4.9
D17714 A. thaliana mRNA for ERD10 protein					misc	4.2
AJ010735 A. thaliana gr1 gene.					misc	3.9
AF043528 A. thaliana 20S proteasome subunit PAG1 (PAG1)					misc	3.7
AF028711 A. thaliana WD-40 repeat protein MSI4 (MSI4)					misc	3.7
AF132212 A. thaliana OPDA-reductase homolog mRNA .					misc	3.3
Y08965 A.thaliana mRNA for ABI2 protein.					misc	3.2
U79960 / A. thaliana vacuolar sorting receptor homolog					misc	3.1
AF021244 A. thaliana coronatine-induced protein 1 (CORI1) mRNA .					misc	3.1
D84417 A. thaliana mRNA for monodehydroascorbate reductase					misc	3
AF078825 A. thaliana RING-H2 finger protein RHA3b					misc	2.8
D84414 A. thaliana mRNA for luminal binding protein (BiP),					misc	2.7
Y10555 A.thaliana mRNA for CONSTANS like 1 (COL1) protein.					misc	2.6
U70424 A. thaliana O-methyltransferase 1 (OMT1)					misc	2.6
AB003280 A. thaliana mRNA for Phosphoglycerate dehydrogenase					misc	2.6
D26609 / A. thaliana mRNA for transmembrane protein .					misc	2.5
AF021346 A. thaliana non-race specific disease resistance protein (NDR1)					misc	-2.5
X98321=A.thaliana mRNA for peroxidase, prxr9.					misc	-2.6
X78422 A.thaliana HYP1 mRNA.					misc	-2.6
AJ222713 A. thaliana nap gene.					misc	-3.1
U44849 A. thaliana beta subunit of protein farnesyl transferase					misc	-3.2
X81353 A.thaliana mRNA for ATK1 protein.					misc	-3.7
X78586 A.thaliana (Columbia) Dr4 mRNA.					misc	-3.8
AF017056 A. thaliana brassinosteroid insensitive 1 (BRI1) gene					misc	-3.9
X72022 /A.thaliana CXc750 gene.					misc	-4.4
U11766 / A. thaliana clone YAP317 GAST1 protein homolog					misc	-4.9
AC002354 putative NAM/no apical meristem protein A. thaliana complete					misc	-7.3
AL021687 neoxanthin cleavage enzyme-like protein / A. thaliana					misc	-9.2
AF126057 A. thaliana microtubule-associated protein					microtubule	4.5
U66424 A. thaliana fimbrin-like protein					microtubule	3.8
L14771 = A. thaliana calcium dependent protein kinase (AK1 isoform) mRNA .					kinase	9.6
D42056 = A. thaliana ATPK6 mRNA for ribosomal-protein S6 kinase homolog .					kinase	9.6
AL031018 putative serine/threonine kinase					kinase	9.6
L04999 A. thaliana serine threonine kinase (pro25)					kinase	-2.8
AJ012423 A. thaliana mRNA for wall-associated kinase 2.					kinase	-3.4
M80238 A. thaliana receptor kinase (Ark1) gene, exons 1-7.					kinase	-5.7
AF085279 GENE=T07M07.11 / A. thaliana ABA-regulated gene cluster					hormone	5.2
S70188 SAUR-AC1=small auxin up RNA A. thaliana					hormone	-2.9
AL035656 putative auxin-induced protein A. thaliana					hormone	-6.7
AF144382 A. thaliana glutathione S-transferase (GST) mRNA .					glutathione	5.9
AB001568 A. thaliana phospholipid hydroperoxide glutathione peroxidase-like protein					glutathione	5.9
D26019 A. thaliana mRNA for fatty acid desaturase in plastids					fatty acids	4.4
L27158 A. thaliana omega-3 fatty acid desaturase (fad8)					fatty acids	3.4
X87367 A.thaliana mRNA for cytochrome P450.					electron transport	-3.1
D78602 A. thaliana mRNA for cytochrome P450 monooxygenase					electron transport	-3.3
U57320 A. thaliana blue copper-binding protein II					copper	10.2
AL080318 copper amine oxidase like protein (fragment2)					copper	-3.8
D63508 A. thaliana mRNA for endo xyloglucan transferase					cell wall	-5.7
AF163823 A. thaliana endoxyloglucan transferase (XTR3) gene .					cell wall	-6
U43489 A. thaliana xyloglucan endotransglycosylase-related protein (XTR7) mRNA					cell wall	-9.8
AL022580 putative pectinacetylesterase A. thaliana					cell wall	-10.9
AF035384 / A. thaliana endo-xyloglucan transferase (SEN4) mRNA,					cell wall	-11.1
AF163823 A. thaliana endoxyloglucan transferase (XTR3)					cell wall	-13.4
AL080254 /GENE=F21C20.130 calcium-binding protein-like A. thaliana					calcium	5
L12115 A. thailiana calmodulin-like gene					calcium	-10.7
U56635 A. thaliana glutamate dehydrogenase 2 (GDH2)					amino acids	5.5
L29083 = A. thaliana glutamine-dependent asparagine synthetase					amino acids	4.6
AF166351 A. thaliana alanine:glyoxylate aminotransferase 2 homolog (AGT2)					amino acids	3.4
U37771 A. thaliana glutamate dehydrogenase 1 (GDH1)					amino acids	-3.9
AJ010505 A. thaliana mRNA for cysteine synthase.					amino acid	2.7
M81620 A.thaliana tryptophan synthase beta-subunit (TSB2) gene					amino acid	2.5
U27981 A. thaliana actin-11 (ACT11) gene .					actin	-2.7
AC004392 /FEATURE=cds-3 /GENE=F8K4.3 /LABEL= /PRODUCT= /STRAND=forward /DEFINITION= A. thaliana chromosome 1 BAC F8K4 sequence, complete sequence.						-4.4
AC003033 /FEATURE=mRNA-18 /GENE=T21L14.18 /LABEL= /PRODUCT= /STRAND=forward /DEFINITION= A. thaliana complete chromosome II, complete sequence.						-4
AC005223 transcription initiation factor II A. thaliana						-2.6
